# Supplementary material for: Prospective Study Investigating the Efficacy and Safety of a Scalp Cooling Device for the Prevention of Alopecia in Women Undergoing (Neo)Adjuvant Chemotherapy for Breast Cancer
Source: Curr Oncol. 2022 Sep 30;29(10):7218–28. doi: 10.3390/curroncol29100569 (PMC9600590; doi:10.3390/curroncol29100569)
Supplement: Supplementary file 1 [file curroncol-29-00569-s001.zip]

Archive with 1 entries (1 files):
- curroncol-1917140-supplementary.pdf
